# Supplementary material for: Lung Auscultation Using the Smartphone—Feasibility Study in Real-World Clinical Practice
Source: Sensors (Basel). 2021 Jul 20;21(14):4931. doi: 10.3390/s21144931 (PMC8309818; doi:10.3390/s21144931)
Supplement: Supplementary file 1 [file sensors-21-04931-s001.zip]

Archive with 1 entries (1 files):
- sensors-1257421-supplementary.pdf
